# Supplementary material for: ZmDREB2.9 Gene in Maize (Zea mays L.): Genome-Wide Identification, Characterization, Expression, and Stress Response
Source: Plants (Basel). 2022 Nov 11;11(22):3060. doi: 10.3390/plants11223060 (PMC9694119; doi:10.3390/plants11223060)
Supplement: Supplementary file 1 [file plants-11-03060-s001.zip]

Archive with 1 entries (1 files):
- plants-2006930-supplementary.pdf
